# Supplementary material for: Coupling of electrochemical–temperature–mechanical processes in marine clay during electro-osmotic consolidation
Source: Sci Rep. 2020 Aug 18;10:13961. doi: 10.1038/s41598-020-70700-z (PMC7434775; doi:10.1038/s41598-020-70700-z)
Supplement: Supplementary file 1 — Supplementary Information. [file 41598_2020_70700_MOESM1_ESM.xlsx]

## Sheet: Fig3
0h		9V_12h		9V_24h		6V		9V		12V
pH	distance	pH	distance	pH	distance	pH	distance	pH	distance	pH	distance
7.17	0.9	10.02	0.9	10.29	0.9	10.2	0.9	10.23	0.9	10.19	0.9
7.17	0.7	6.7	0.7	7.41	0.7	7.46	0.7	7.02	0.7	7.36	0.7
7.17	0.5	6.52	0.5	6.94	0.5	7.01	0.5	6.42	0.5	5.67	0.5
7.17	0.3	6.37	0.3	6.1	0.3	6.55	0.3	4.8	0.3	4.14	0.3
7.17	0.1	3.71	0.1	3.25	0.1	2.9	0.1	2.74	0.1	2.6	0.1

## Sheet: Fig4a
6V			9V			12V
time	apparent electrical resistance		time	apparent electrical resistance		time	apparent electrical resistance
0	79.2812		0	65.828		0	57.2191
30	75.8534		30	65.7126		30	56.4972
60	78.0234		60	65.2458		60	56.1745
90	81.6438		90	65.4784		90	56.046
120	82.4742		120	65.828		120	56.046
150	83.022		150	66.1813		150	56.4308
180	83.3102		180	66.7804		180	57.1537
210	83.5887		210	67.5169		210	58.1677
240	83.8809		240	68.3942		240	59.2915
270	84.4595		270	69.5571		270	60.6061
300	85.034		300	70.6215		300	62.3766
330	85.6287		330	71.7189		330	64.4192
360	86.2317		360	72.5689		360	66.6926
390	86.8432		390	73.8734		390	69.2281
420	86.5301		420	75.3895		420	71.6504
450	87.4636		450	77.1208		450	74.2482
480	88.0799		480	78.6026		480	76.8
510	88.4043		510	80.4865		510	79.5334
540	89.0472		540	82.2819		540	82.1918
570	90.0225		570	84.1672		570	85.04
600	91.0194		600	86.1326		600	88.0863
630	92.0387		630	87.9851		630	91.359
660	92.7357		660	89.9101		660	94.5254
690	93.8086		690	91.9305		690	97.7199
720	92.7357		720	94.0439		720	101.138
750	94.8917		750	96.2464		750	104.803
780	95.6328		780	98.0392		780	108.499
810	97.1345		810	100.446		810	112.729
840	98.2962		840	102.401		840	117.314
870	99.0917		870	104.724		870	121.964
900	99.9001		900	106.547		900	126.676
930	101.129		930	109.064		930	131.781
960	102.407		960	111.704		960	136.908
990	102.828		990	113.78		990	143.301
1020	103.699		1020	116.656		1020	150.319
1050	104.584		1050	118.922		1050	158.04
1080	105.485		1080	121.261		1080	166.62
1110	106.857		1110	123.711		1110	174.292
1140	108.264		1140	126.245		1140	182.039
1170	109.23		1170	128.903		1170	189.036
1200	110.701		1200	132.606		1200	194.269
1230	111.193		1230	135.522		1230	199.8
1260	112.212		1260	138.589		1260	205.656
1290	113.25		1290	142.338		1290	211.864
1320	114.833		1320	145.138		1320	218.46
1350	116.482		1350	148.637		1350	224.425
1380	118.157		1380	152.336		1380	230.769
1410	119.308		1410	155.548		1410	237.436
1440	120.482		1440	160.285		1440	243.309
1470	121.654		1470	164.564		1470	249.48
1500	122.875		1500	167.567		1500	255.973
1530	124.121		1530	173.077		1530	261.438
1560	125.392		1560	178.077		1560	267.142
1590	126.689		1590	183.411		1590	273.038
1620	127.986		1620	189.036		1620	277.713
1650	127.986		1650	195.059		1650	284.091
1680	130.719		1680	199.247		1680	289.157
1710	132.129		1710	204.778		1710	292.54
1740	132.832		1740	209.448		1740	297.915
1770	134.288		1770	213.068		1770	303.413
1800	136.519		1800	218.129		1800	307.22
1830	136.519		1830	220.751		1830	313.071
1860	138.857		1860	224.775		1860	319.149
1890	140.449		1890	227.56		1890	323.363
1920	142.045		1920	231.839		1920	327.69
1950	143.713		1950	236.282		1950	329.852
1980	145.419		1980	240.964		1980	332.134
2010	146.27		2010	245.767		2010	336.7
2040	147.167		2040	247.389		2040	341.297
2070	148.038		2070	252.525		2070	346.121
2100	149.85		2100	257.806		2100	348.635
2130	151.707		2130	261.476		2130	353.565
2160	153.61		2160	267.142		2160	356.189
2190	155.561		2190	271.084		2190	361.446
2220	156.535		2220	275.145		2220	364.078
2250	157.522		2250	279.243		2250	366.86
2280	160.643		2280	281.426		2280	369.572
2310	162.734		2310	285.805		2310	372.324
2340	163.845		2340	290.229		2340	378.072
2370	164.926		2370	294.889		2370	381.073
2400	167.177		2400	297.324		2400	386.972
2430	168.35		2430	302.115		2430	393.185
2460	170.648		2460	307.167		2460	399.6
2490	170.648		2490	309.811		2490	409.556
2520	174.317		2520	312.392		2520	416.522
2550	176.783		2550	317.797		2550	427.35
2580	178.094		2580	320.513		2580	434.94
2610	173.06		2610	320.513		2610	446.761
2640	182.039		2640	326.205		2640	459.418
2670	184.786		2670	329.188		2670	472.627
2700	184.786		2700	332.103		2700	491.602
2730	187.617		2730	335.071		2730	506.757
2760	189.036		2760	338.219		2760	517.464
2790	192		2790	341.297		2790	540.054
2820	195.059		2820	344.564		2820	558.659
2850	196.592		2850	347.759		2850	578.313
2880	196.721		2880	347.759		2880	579.71

## Sheet: Fig4b
6V			9V			12V			Inset graph
time	temperature		time	temperature		time	temperature		6V			9V			12V
0	0.1		0	0		0	0.1		time	current		time	current		time	current
30	0.5		30	0.6		30	1.3		0	0.07568		0	0.13672		0	0.20972
60	0.8		60	1.2		60	2.5		30	0.0791		30	0.13696		30	0.2124
90	0.7		90	1.5		90	3.11		60	0.0769		60	0.13794		60	0.21362
120	1		120	1.9		120	4.1		90	0.07349		90	0.13745		90	0.21411
150	0.9		150	2.1		150	4.6		120	0.07275		120	0.13672		120	0.21411
180	0.9		180	2.4		180	4.9		150	0.07227		150	0.13599		150	0.21265
210	0.9		210	2.5		210	5.2		180	0.07202		180	0.13477		180	0.20996
240	1		240	2.7		240	5.6		210	0.07178		210	0.1333		210	0.2063
270	1		270	2.8		270	5.9		240	0.07153		240	0.13159		240	0.20239
300	1.2		300	2.9		300	6.1		270	0.07104		270	0.12939		270	0.198
330	1.2		330	2.9		330	6.2		300	0.07056		300	0.12744		300	0.19238
360	1.3		360	3.1		360	6.1		330	0.07007		330	0.12549		330	0.18628
390	1.3		390	3.1		390	5.9		360	0.06958		360	0.12402		360	0.17993
420	1.3		420	3.2		420	5.8		390	0.06909		390	0.12183		390	0.17334
450	1.5		450	3.1		450	5.8		420	0.06934		420	0.11938		420	0.16748
480	1.4		480	3.1		480	5.7		450	0.0686		450	0.1167		450	0.16162
510	1.3		510	3.1		510	5.5		480	0.06812		480	0.1145		480	0.15625
540	1.7		540	3.2		540	5.7		510	0.06787		510	0.11182		510	0.15088
570	1.7		570	3.1		570	5.6		540	0.06738		540	0.10938		540	0.146
600	1.5		600	3.1		600	5.3		570	0.06665		570	0.10693		570	0.14111
630	1.4		630	3		630	5.1		600	0.06592		600	0.10449		600	0.13623
660	1.3		660	3		660	4.9		630	0.06519		630	0.10229		630	0.13135
690	1.4		690	2.9		690	4.8		660	0.0647		660	0.1001		660	0.12695
720	1.4		720	2.8		720	4.7		690	0.06396		690	0.0979		690	0.1228
750	1.4		750	2.8		750	4.6		720	0.0647		720	0.0957		720	0.11865
780	1.3		780	2.8		780	4.4		750	0.06323		750	0.09351		750	0.1145
810	1.3		810	2.8		810	4.3		780	0.06274		780	0.0918		780	0.1106
840	1.3		840	2.8		840	4.2		810	0.06177		810	0.0896		810	0.10645
870	1.3		870	2.7		870	4.1		840	0.06104		840	0.08789		840	0.10229
900	1.3		900	2.7		900	3.9		870	0.06055		870	0.08594		870	0.09839
930	1.3		930	2.7		930	3.8		900	0.06006		900	0.08447		900	0.09473
960	1.3		960	2.7		960	3.7		930	0.05933		930	0.08252		930	0.09106
990	1.3		990	2.7		990	3.7		960	0.05859		960	0.08057		960	0.08765
1020	1.3		1020	2.7		1020	3.5		990	0.05835		990	0.0791		990	0.08374
1050	1.2		1050	2.6		1050	3.3		1020	0.05786		1020	0.07715		1020	0.07983
1080	1.3		1080	2.5		1080	3.2		1050	0.05737		1050	0.07568		1050	0.07593
1110	1.3		1110	2.5		1110	3.1		1080	0.05688		1080	0.07422		1080	0.07202
1140	1.3		1140	2.4		1140	3		1110	0.05615		1110	0.07275		1110	0.06885
1170	1.3		1170	2.4		1170	2.9		1140	0.05542		1140	0.07129		1140	0.06592
1200	1.4		1200	2.4		1200	2.9		1170	0.05493		1170	0.06982		1170	0.06348
1230	1.5		1230	2.4		1230	2.9		1200	0.0542		1200	0.06787		1200	0.06177
1260	1.3		1260	2.3		1260	2.6		1230	0.05396		1230	0.06641		1230	0.06006
1290	1.3		1290	2.3		1290	2.5		1260	0.05347		1260	0.06494		1260	0.05835
1320	1.3		1320	2.2		1320	2.5		1290	0.05298		1290	0.06323		1290	0.05664
1350	1.2		1350	2.2		1350	2.3		1320	0.05225		1320	0.06201		1320	0.05493
1380	1.2		1380	2.1		1380	2.3		1350	0.05151		1350	0.06055		1350	0.05347
1410	1.2		1410	2.1		1410	2.2		1380	0.05078		1380	0.05908		1380	0.052
1440	1.2		1440	2		1440	2.2		1410	0.05029		1410	0.05786		1410	0.05054
1470	1.2		1470	1.9		1470	2.2		1440	0.0498		1440	0.05615		1440	0.04932
1500	1.2		1500	1.8		1500	2.1		1470	0.04932		1470	0.05469		1470	0.0481
1530	1.4		1530	1.7		1530	2.2		1500	0.04883		1500	0.05371		1500	0.04688
1560	1.2		1560	1.7		1560	2		1530	0.04834		1530	0.052		1530	0.0459
1590	1.1		1590	1.6		1590	2		1560	0.04785		1560	0.05054		1560	0.04492
1620	1.2		1620	1.5		1620	2		1590	0.04736		1590	0.04907		1590	0.04395
1650	1.1		1650	1.4		1650	1.9		1620	0.04688		1620	0.04761		1620	0.04321
1680	1.1		1680	1.3		1680	1.9		1650	0.04688		1650	0.04614		1650	0.04224
1710	1.1		1710	1.1		1710	1.8		1680	0.0459		1680	0.04517		1680	0.0415
1740	1.2		1740	1.1		1740	1.8		1710	0.04541		1710	0.04395		1710	0.04102
1770	1.1		1770	1		1770	1.7		1740	0.04517		1740	0.04297		1740	0.04028
1800	1		1800	0.9		1800	1.7		1770	0.04468		1770	0.04224		1770	0.03955
1830	1.1		1830	0.8		1830	1.7		1800	0.04395		1800	0.04126		1800	0.03906
1860	1.2		1860	0.7		1860	1.7		1830	0.04395		1830	0.04077		1830	0.03833
1890	1		1890	0.7		1890	1.6		1860	0.04321		1860	0.04004		1860	0.0376
1920	1		1920	0.7		1920	1.5		1890	0.04272		1890	0.03955		1890	0.03711
1950	1.1		1950	0.7		1950	1.6		1920	0.04224		1920	0.03882		1920	0.03662
1980	1.1		1980	0.7		1980	1.6		1950	0.04175		1950	0.03809		1950	0.03638
2010	1.1		2010	0.7		2010	1.6		1980	0.04126		1980	0.03735		1980	0.03613
2040	1		2040	0.6		2040	1.5		2010	0.04102		2010	0.03662		2010	0.03564
2070	1		2070	0.6		2070	1.5		2040	0.04077		2040	0.03638		2040	0.03516
2100	1		2100	0.5		2100	1.5		2070	0.04053		2070	0.03564		2070	0.03467
2130	1		2130	0.5		2130	1.4		2100	0.04004		2100	0.03491		2100	0.03442
2160	1.1		2160	0.4		2160	1.5		2130	0.03955		2130	0.03442		2130	0.03394
2190	1		2190	0.3		2190	1.4		2160	0.03906		2160	0.03369		2160	0.03369
2220	1		2220	0.3		2220	1.4		2190	0.03857		2190	0.0332		2190	0.0332
2250	1		2250	0.3		2250	1.4		2220	0.03833		2220	0.03271		2220	0.03296
2280	1		2280	0.3		2280	1.4		2250	0.03809		2250	0.03223		2250	0.03271
2310	0.9		2310	0.4		2310	1.4		2280	0.03735		2280	0.03198		2280	0.03247
2340	0.9		2340	0.3		2340	1.4		2310	0.03687		2310	0.03149		2310	0.03223
2370	0.9		2370	0.3		2370	1.3		2340	0.03662		2340	0.03101		2340	0.03174
2400	0.9		2400	0.3		2400	1.3		2370	0.03638		2370	0.03052		2370	0.03149
2430	0.9		2430	0.3		2430	1.3		2400	0.03589		2400	0.03027		2400	0.03101
2460	0.9		2460	0.3		2460	1.3		2430	0.03564		2430	0.02979		2430	0.03052
2490	0.9		2490	0.3		2490	1.4		2460	0.03516		2460	0.0293		2460	0.03003
2520	0.9		2520	0.3		2520	1.3		2490	0.03516		2490	0.02905		2490	0.0293
2550	0.9		2550	0.3		2550	1.3		2520	0.03442		2520	0.02881		2520	0.02881
2580	0.9		2580	0.3		2580	1.2		2550	0.03394		2550	0.02832		2550	0.02808
2610	0.9		2610	0.3		2610	1.2		2580	0.03369		2580	0.02808		2580	0.02759
2640	0.9		2640	0.3		2640	1.2		2610	0.03467		2610	0.02808		2610	0.02686
2670	0.9		2670	0.3		2670	1.2		2640	0.03296		2640	0.02759		2640	0.02612
2700	0.9		2700	0.3		2700	1.1		2670	0.03247		2670	0.02734		2670	0.02539
2730	0.9		2730	0.3		2730	1.2		2700	0.03247		2700	0.0271		2700	0.02441
2760	0.9		2760	0.3		2760	1.1		2730	0.03198		2730	0.02686		2730	0.02368
2790	0.8		2790	0.3		2790	1.1		2760	0.03174		2760	0.02661		2760	0.02319
2820	0.9		2820	0.4		2820	1.1		2790	0.03125		2790	0.02637		2790	0.02222
2850	0.8		2850	0.3		2850	1		2820	0.03076		2820	0.02612		2820	0.02148
2880	0.8		2880	0.2		2880	1		2850	0.03052		2850	0.02588		2850	0.02075
									2880	0.0305		2880	0.02588		2880	0.0207

## Sheet: Fig5a
6V			9V			12V
time	drainage volume		time	drainage volume		time	drainage volume
0	0		0	0		0	0
30	2.4		30	1.5		30	2
60	3.6		60	2.7		60	4.8			6	1.59e-09
90	4.6		90	4.3		90	8			9	2.26e-09
120	4.8		120	5.7		120	10.4			12	3.02e-09
150	5.4		150	6.7		150	14
180	5.6		180	8.5		180	17.8
210	6.8		210	10.7		210	20.8
240	7		240	13.9		240	24.6
270	8.2		270	16.1		270	28.2
300	8.6		300	18.3		300	32.6
330	9.4		330	20.5		330	36
360	10.4		360	23.3		360	40.6
390	10.6		390	25.3		390	44.4
420	11.6		420	27.5		420	48
450	13.4		450	29.7		450	50.4
480	13.6		480	32.5		480	53.4
510	15.2		510	34.7		510	56
540	15.6		540	37.7		540	60
570	17.6		570	40.5		570	62
600	18.2		600	42.5		600	65
630	19.4		630	44.7		630	67
660	19.6		660	46.7		660	70
690	21.4		690	48.9		690	72.2
720	22.6		720	50.9		720	74.2
750	23.6		750	52.9		750	76.6
780	25.2		780	54.5		780	77.4
810	25.8		810	57.5		810	79.8
840	27.6		840	59.5		840	81
870	28		870	60.9		870	83
900	29.6		900	62.5		900	84
930	30.6		930	64.5		930	85.4
960	31.6		960	66.3		960	87
990	33.4		990	67.5		990	88
1020	33.6		1020	68.7		1020	88.8
1050	34.4		1050	70.5		1050	90
1080	36		1080	71.5		1080	91
1110	37		1110	72.7		1110	92.4
1140	37.8		1140	74.5		1140	92.8
1170	38.6		1170	75.3		1170	93.2
1200	39.6		1200	76.5		1200	94.8
1230	40.6		1230	77.5		1230	95
1260	42.6		1260	78.7		1260	95
1290	43.6		1290	79.9		1290	96.6
1320	44.6		1320	80.7		1320	97
1350	45.2		1350	81.5		1350	97.4
1380	46.6		1380	82.5		1380	97.6
1410	47		1410	83.5		1410	97.6
1440	47.6		1440	84.3		1440	97.8
1470	48.6		1470	84.9		1470	99
1500	49.6		1500	86.3		1500	99.4
1530	49.8		1530	87.1		1530	99.4
1560	51.2		1560	87.9		1560	99.4
1590	51.4		1590	88.7		1590	100.8
1620	53.4		1620	90.3		1620	101
1680	54.6		1680	91.3		1680	101
1740	55.6		1740	92.5		1740	102
1800	57.2		1800	92.9		1800	102
1860	58.8		1860	93.7		1860	102
1920	60.6		1920	94.9		1920	102
1980	61.6		1980	95.3		1980	103.4
2040	63.8		2040	96.5		2040	104
2160	65		2160	97.3		2160	104
2280	68.6		2280	98.3		2280	105
2400	69		2400	98.5		2400	105
2520	71		2520	98.5		2520	105
2640	72.6		2640	98.7		2640	106
2760	72.6		2760	98.9		2760	106
2880	72.6		2880	99.1		2880	106

## Sheet: Fig5b
6V			9V			12V			Inset graph
time	settlement		time	settlement		time	settlement
0	0		0	0		0	0		time	degree		time	degree		time	degree
30	0.02		30	0.02		30	0.3		0	0		0	0		0	0
60	0.03		60	0.2		60	0.73		30	0.00277		30	0.00234		30	0.03247
90	0.07		90	0.43		90	1.2		60	0.00416		60	0.02336		60	0.079
120	0.2		120	0.72		120	1.78		90	0.00971		90	0.05023		90	0.12987
150	0.32		150	1.05		150	2.37		120	0.02774		120	0.08411		120	0.19264
180	0.43		180	1.42		180	2.99		150	0.04438		150	0.12266		150	0.25649
210	0.52		210	1.85		210	3.63		180	0.05964		180	0.16589		180	0.32359
240	0.65		240	2.3		240	4.27		210	0.07212		210	0.21612		210	0.39286
270	0.79		270	2.77		270	4.74		240	0.09015		240	0.26869		240	0.46212
300	0.9		300	3.22		300	5.12		270	0.10957		270	0.3236		270	0.51299
330	1.04		330	3.67		330	5.47		300	0.12483		300	0.37617		300	0.55411
360	1.24		360	4.08		360	5.8		330	0.14424		330	0.42874		330	0.59199
390	1.33		390	4.45		390	6.07		360	0.17198		360	0.47664		360	0.62771
420	1.5		420	4.68		420	6.3		390	0.18447		390	0.51986		390	0.65693
450	1.66		450	4.87		450	6.53		420	0.20804		420	0.54673		420	0.68182
480	1.86		480	5.05		480	6.75		450	0.23024		450	0.56893		450	0.70671
510	2.03		510	5.23		510	6.95		480	0.25798		480	0.58995		480	0.73052
540	2.22		540	5.38		540	7.12		510	0.28155		510	0.61098		510	0.75216
570	2.4		570	5.52		570	7.27		540	0.30791		540	0.6285		540	0.77056
600	2.59		600	5.69		600	7.44		570	0.33287		570	0.64486		570	0.7868
630	2.75		630	5.81		630	7.58		600	0.35922		600	0.66472		600	0.80519
660	2.92		660	5.96		660	7.74		630	0.38141		630	0.67874		630	0.82035
690	3.12		690	6.08		690	7.86		660	0.40499		660	0.69626		660	0.83766
720	3.29		720	6.21		720	7.98		690	0.43273		690	0.71028		690	0.85065
750	3.43		750	6.33		750	8.09		720	0.45631		720	0.72547		720	0.86364
780	3.6		780	6.44		780	8.18		750	0.47573		750	0.73949		750	0.87554
810	3.72		810	6.54		810	8.27		780	0.49931		780	0.75234		780	0.88528
840	3.83		840	6.66		840	8.35		810	0.51595		810	0.76402		810	0.89502
870	3.95		870	6.74		870	8.44		840	0.53121		840	0.77804		840	0.90368
900	4.05		900	6.83		900	8.49		870	0.54785		870	0.78738		870	0.91342
930	4.16		930	6.94		930	8.55		900	0.56172		900	0.7979		900	0.91883
960	4.28		960	7.02		960	8.6		930	0.57698		930	0.81075		930	0.92532
990	4.38		990	7.11		990	8.65		960	0.59362		960	0.82009		960	0.93074
1020	4.46		1020	7.18		1020	8.7		990	0.60749		990	0.83061		990	0.93615
1050	4.56		1050	7.27		1050	8.73		1020	0.61859		1020	0.83879		1020	0.94156
1080	4.65		1080	7.35		1080	8.75		1050	0.63245		1050	0.8493		1050	0.94481
1110	4.73		1110	7.41		1110	8.8		1080	0.64494		1080	0.85864		1080	0.94697
1140	4.8		1140	7.48		1140	8.83		1110	0.65603		1110	0.86565		1110	0.95238
1170	4.89		1170	7.54		1170	8.84		1140	0.66574		1140	0.87383		1140	0.95563
1200	4.96		1200	7.6		1200	8.87		1170	0.67822		1170	0.88084		1170	0.95671
1230	5.04		1230	7.67		1230	8.9		1200	0.68793		1200	0.88785		1200	0.95996
1260	5.13		1260	7.72		1260	8.92		1230	0.69903		1230	0.89603		1230	0.9632
1290	5.2		1290	7.78		1290	8.94		1260	0.71151		1260	0.90187		1260	0.96537
1320	5.25		1320	7.83		1320	8.95		1290	0.72122		1290	0.90888		1290	0.96753
1350	5.33		1350	7.87		1350	8.97		1320	0.72816		1320	0.91472		1320	0.96861
1380	5.39		1380	7.91		1380	8.98		1350	0.73925		1350	0.91939		1350	0.97078
1410	5.46		1410	7.96		1410	8.98		1380	0.74757		1380	0.92407		1380	0.97186
1440	5.51		1440	7.98		1440	9		1410	0.75728		1410	0.92991		1410	0.97186
1470	5.59		1470	7.98		1470	9.02		1440	0.76422		1440	0.93224		1440	0.97403
1500	5.64		1500	8		1500	9.03		1470	0.77531		1470	0.93224		1470	0.97619
1530	5.7		1530	8.04		1530	9.05		1500	0.78225		1500	0.93458		1500	0.97727
1560	5.74		1560	8.08		1560	9.06		1530	0.79057		1530	0.93925		1530	0.97944
1620	5.85		1620	8.15		1620	9.08		1560	0.79612		1560	0.94393		1560	0.98052
1680	5.95		1680	8.2		1680	9.08		1620	0.81137		1620	0.9521		1620	0.98268
1740	6.07		1740	8.28		1740	9.11		1680	0.82524		1680	0.95794		1680	0.98268
1800	6.18		1800	8.3		1800	9.12		1740	0.84189		1740	0.96729		1740	0.98593
1860	6.27		1860	8.36		1860	9.12		1800	0.85714		1800	0.96963		1800	0.98701
1920	6.35		1920	8.38		1920	9.14		1860	0.86963		1860	0.97664		1860	0.98701
1980	6.44		1980	8.42		1980	9.15		1920	0.88072		1920	0.97897		1920	0.98918
2040	6.51		2040	8.45		2040	9.15		1980	0.8932		1980	0.98364		1980	0.99026
2160	6.56		2160	8.48		2160	9.17		2040	0.90291		2040	0.98715		2040	0.99026
2280	6.69		2280	8.5		2280	9.19		2160	0.90985		2160	0.99065		2160	0.99242
2400	6.83		2400	8.51		2400	9.21		2280	0.92788		2280	0.99299		2280	0.99459
2520	6.94		2520	8.53		2520	9.23		2400	0.9473		2400	0.99416		2400	0.99675
2640	7.05		2640	8.54		2640	9.24		2520	0.96255		2520	0.9965		2520	0.99892
2760	7.14		2760	8.55		2760	9.24		2640	0.97781		2640	0.99766		2640	1
2880	7.21		2880	8.56		2880	9.24		2760	0.99029		2760	0.99883		2760	1
						--			2880	1		2880	1		2880	1
						--
						--
						--
						--
						--
						--
						--
						--
						--
						--
						--
						--
						--
						--
						--
						--
						--
						--
						--
						--
						--
						--
						--
						--
						--
						--
						--
						--

## Sheet: Fig6
9V_12h		9V_24h		6V		9V		12V
Wc	distance	Wc	distance	Wc	distance	Wc	distance	Wc	distance
0.3713	0.9	0.36354	0.9	0.35373	0.9	0.35877	0.9	0.35607	0.9
0.30359	0.7	0.22852	0.7	0.26926	0.7	0.22796	0.7	0.22751	0.7
0.3015	0.5	0.22558	0.5	0.26093	0.5	0.21784	0.5	0.21537	0.5
0.29588	0.3	0.20947	0.3	0.2568	0.3	0.20225	0.3	0.19867	0.3
0.29818	0.1	0.21508	0.1	0.25826	0.1	0.19397	0.1	0.1886	0.1
Inset graph
average water content			variable coefficient
0	0.388		0	0
720	0.31409		720	0.10226
1440	0.24844		1440	0.26085
2880	0.24016		2880	0.28154

## Sheet: Fig7a
9V_12h		9V_24h		6V		9V		12V
Shrinkage	distance	Shrinkage	distance	Shrinkage	distance	Shrinkage	distance	Shrinkage	distance
0.6	0	2.63	0	2.1	0	2.94	0	2.95	0
1.71	0.2	3.89	0.2	3.4	0.2	4.69	0.2	4.82	0.2
2	0.4	4.73	0.4	4.03	0.4	5.31	0.4	5.38	0.4
2.1	0.6	4.69	0.6	3.4	0.6	5.14	0.6	5.1	0.6
0	0.8	0.15	0.8	0.66	0.8	0.34	0.8	0.5	0.8
0	1	0	1	0	1	0	1	0	1

## Sheet: Fig8
6V			9V			12V
time	volume difference		time	volume difference		time	volume difference
0	0		0	0		0	0
30	2.3		30	1.4		30	0.5
60	3.45		60	1.7		60	1.15
90	4.25		90	2.15		90	2
120	3.8		120	2.1		120	1.5
150	3.8		150	1.45		150	2.15
180	3.45		180	1.4		180	2.85
210	4.2		210	1.45		210	2.65
240	3.75		240	2.4		240	3.25
270	4.25		270	2.25		270	4.5
300	4.1		300	2.2		300	7
330	4.2		330	2.15		330	8.65
360	4.2		360	2.9		360	11.6
390	3.95		390	3.05		390	14.05
420	4.1		420	4.1		420	16.5
450	5.1		450	5.35		450	17.75
480	4.3		480	7.25		480	19.65
510	5.05		510	8.55		510	21.25
540	4.5		540	10.8		540	24.4
570	5.6		570	12.9		570	25.65
600	5.25		600	14.05		600	27.8
630	5.65		630	15.65		630	29.1
660	5		660	16.9		660	31.3
690	5.8		690	18.5		690	32.9
720	6.15		720	19.85		720	34.3
750	6.45		750	21.25		750	36.15
780	7.2		780	22.3		780	36.5
810	7.2		810	24.8		810	38.45
840	8.45		840	26.2		840	39.25
870	8.25		870	27.2		870	40.8
900	9.35		900	28.35		900	41.55
930	9.8		930	29.8		930	42.65
960	10.2		960	31.2		960	44
990	11.5		990	31.95		990	44.75
1020	11.3		1020	32.8		1020	45.3
1050	11.6		1050	34.15		1050	46.35
1080	12.75		1080	34.75		1080	47.25
1110	13.35		1110	35.65		1110	48.4
1140	13.8		1140	37.1		1140	48.65
1170	14.15		1170	37.6		1170	49
1200	14.8		1200	38.5		1200	50.45
1230	15.4		1230	39.15		1230	50.5
1260	16.95		1260	40.1		1260	50.4
1290	17.6		1290	41		1290	51.9
1320	18.35		1320	41.55		1320	52.25
1350	18.55		1350	42.15		1350	52.55
1380	19.65		1380	42.95		1380	52.7
1410	19.7		1410	43.7		1410	52.7
1440	20.05		1440	44.4		1440	52.8
1470	20.65		1470	45		1470	53.9
1500	21.4		1500	46.3		1500	54.25
1530	21.3		1530	46.9		1530	54.15
1560	22.5		1560	47.5		1560	54.1
1620	22.15		1620	47.95		1620	55.4
1680	24.85		1680	50.3		1680	55.6
1740	25.25		1740	51.1		1740	56.45
1800	26.3		1800	51.4		1800	56.4
1860	27.45		1860	51.9		1860	56.4
1920	28.85		1920	53		1920	56.3
1980	29.4		1980	53.2		1980	57.65
2040	31.25		2040	54.25		2040	58.25
2160	32.2		2160	54.9		2160	58.15
2280	35.15		2280	55.8		2280	59.05
2400	34.85		2400	55.95		2400	58.95
2520	36.3		2520	55.85		2520	58.85
2640	37.35		2640	56		2640	59.8
2760	36.9		2760	56.15		2760	59.8
2880	36.55		2880	56.3		2880	59.8
